# Supplementary material for: Comprehensive exploration of tumor immune microenvironment feature and therapeutic response in colorectal cancer based on a novel immune-related long non-coding RNA prognostic signature
Source: Front Genet. 2022 Aug 25;13:962575. doi: 10.3389/fgene.2022.962575 (PMC9454821; doi:10.3389/fgene.2022.962575)
Supplement: Supplementary file 1 [file DataSheet1.ZIP]

Archive with 6 entries (6 files):
- Figure-S1.tif
- Figure-S2.tif
- Figure-S3.tif
- Figure-S4.tif
- Figure-S5.tif
- Supplementary Table S1.xlsx
