# Supplementary material for: Comprehensive exploration of tumor immune microenvironment feature and therapeutic response in colorectal cancer based on a novel immune-related long non-coding RNA prognostic signature
Source: Front Genet. 2022 Aug 25;13:962575. doi: 10.3389/fgene.2022.962575 (PMC9454821; doi:10.3389/fgene.2022.962575)
Supplement: Supplementary file 1 [file DataSheet1.ZIP › Supplementary Table S1.xlsx]

## Sheet: Sheet1
Rank	Score	ID	Name	Description	Target	MOA
8026	-99.98	BRD-K17378184	prestwick-559	Dopamine receptor agonist	DRD3, ADRA1A, ADRA1D, ADRA2A, DRD1, DRD2, DRD4, HTR1A, HTR2B	Dopamine receptor agonist
8022	-99.96	BRD-K98763141	niflumic-acid	Cyclooxygenase inhibitor	CLCNKA, PTGS2, ANO1, CLCN1, CLCNKB, KCNQ1, PLA2G1B, PLA2G4A, PTGS1, UGT1A9	Cyclooxygenase inhibitor
8023	-99.96	BRD-A93255169	thalidomide	TNF production inhibitor	TNF, CRBN, CYP1A2, CYP2B6, CYP2C19, CYP3A5, FGFR2, NFKB1, ORM1, ORM2, PTGS2	TNF production inhibitor
8024	-99.96	BRD-K14791739	fluticasone	Glucocorticoid receptor agonist	NR3C1, CYP3A5, CYP3A7, NR3C2, PGR, PLA2G4A	Glucocorticoid receptor agonist
8015	-99.88	BRD-K20338176	cefaclor	Bacterial cell wall synthesis inhibitor		Bacterial cell wall synthesis inhibitor
8012	-99.85	BRD-A24122750	saclofen	GABA receptor antagonist	GABBR1, GABBR2, KCTD12, KCTD16, KCTD8	GABA receptor antagonist
8009	-99.81	BRD-K44353683	nateglinide	Insulin secretagogue	ABCC8, KCNJ11, CYP3A4, INS, KCNJ10, PPARG	Insulin secretagogue
8010	-99.81	BRD-K19462402	buflomedil	Adrenergic receptor antagonist	CACNA1C	Adrenergic receptor antagonist, Calcium channel blocker
8011	-99.81	BRD-A77722753	hydralazine	Vasodilator	AOC3, P4HA1	Vasodilator
7997	-99.6	BRD-A79903587	tegafur	Thymidylate synthase inhibitor	TYMS	Thymidylate synthase inhibitor
7996	-99.57	BRD-K75958195	pizotifen	Serotonin receptor antagonist	HTR2A, HTR1A, HTR2C	Serotonin receptor antagonist
7993	-99.55	BRD-K29673530	hypericin	Tyrosine kinase inhibitor		Tyrosine kinase inhibitor
7992	-99.54	BRD-A63043573	cabergoline	Dopamine receptor agonist	DRD2, ADRA1A, ADRA2A, ADRA2B, ADRA2C, DRD1, DRD3, DRD4, DRD5, HTR1A, HTR1B, HTR1D, HTR2A, HTR2B, HTR2C, ADRA1B, ADRA1D, ADRB1, ADRB2, HTR7, PRL	Dopamine receptor agonist
7987	-99.4	BRD-U44618005	WH-4023	SRC inhibitor	ABL1, LCK, SRC	SRC inhibitor
7985	-99.38	BRD-A69960130	bromocriptine	Dopamine receptor agonist	DRD2, ADRA2A, ADRA2B, ADRA2C, DRD1, DRD3, DRD4, DRD5, HTR1A, HTR1B, HTR1D, HTR2A, HTR2B, HTR2C, ADRA1A, ADRA1B, ADRA1D, HTR6, HTR7, PRL	Dopamine receptor agonist
7983	-99.32	BRD-K36324071	NF-449	Purinergic receptor antagonist	P2RX1	Purinergic receptor antagonist
7980	-99.19	BRD-K30697463	desoximetasone	Glucocorticoid receptor agonist	NR3C1, PLA2G1B	Glucocorticoid receptor agonist
7979	-99.16	BRD-K66788707	fludarabine	DNA synthesis inhibitor	ADA, DCK, POLA1, RRM1, RRM2	DNA synthesis inhibitor, DNA repair enzyme inhibitor, Purine antagonist
7976	-99.13	BRD-K66206289	lobeline	Acetylcholine receptor antagonist	SLC18A2, CHRNA10, CHRNA4, CHRNA9, CHRNB2, OPRM1	Acetylcholine receptor antagonist
7971	-98.97	BRD-K40758068	efavirenz	HIV protease inhibitor	CYP2B6, CYP2C19, CYP2C8, CYP3A4, CYP3A5	HIV protease inhibitor
7962	-98.84	BRD-K39339537	epirizole	Cyclooxygenase inhibitor	PTGS1, PTGS2	Cyclooxygenase inhibitor
7961	-98.83	BRD-K88429204	pyrimethamine	Dihydrofolate reductase inhibitor	DHFR, DHFRP1, HEXA, SLC47A1, STAT3	Dihydrofolate reductase inhibitor
7953	-98.65	BRD-K32311154	nifekalant	Potassium channel blocker		Potassium channel blocker
7944	-98.43	BRD-A53576514	orphenadrine	Acetylcholine receptor antagonist	CYP2B6, GRIN1, GRIN2D, GRIN3A, GRIN3B, HRH1, SCN10A, SLC6A2	Acetylcholine receptor antagonist
7943	-98.4	BRD-A39522003	OMDM-2	FAAH inhibitor	GPR119	FAAH inhibitor
7942	-98.38	BRD-K52075715	oxibendazole	Tubulin inhibitor	TUBB, TUBB4B	Tubulin inhibitor
7940	-98.37	BRD-A42553870	L-152804	Neuropeptide receptor antagonist	NPY5R	Neuropeptide receptor antagonist
7938	-98.35	BRD-A01346607	flumetasone	Glucocorticoid receptor agonist	NR3C1, PLA2G1B	Glucocorticoid receptor agonist
7935	-98.23	BRD-K15402119	huperzine-a	Acetylcholinesterase inhibitor	ACHE	Acetylcholinesterase inhibitor
7929	-98.16	BRD-K89210380	biotin	Vitamin B	ACACA, ACACB, HLCS, MCCC1, MCCC2, PC, PCCA, PCCB, SLC5A6	Vitamin B
7927	-97.97	BRD-K50311478	tosyl-phenylalanyl-chloromethyl-ketone	Chymotrypsin inhibitor		Chymotrypsin inhibitor
7918	-97.69	BRD-K49404994	levetiracetam	Calcium channel blocker	SV2A, CACNA1B, SCN1A	Calcium channel blocker
7919	-97.69	BRD-K10860596	granisetron	Serotonin receptor antagonist	HTR3A, CYP3A5	Serotonin receptor antagonist
7917	-97.67	BRD-A68281735	REV-5901	Leukotriene receptor antagonist	ALOX5	Leukotriene receptor antagonist, Lipoxygenase inhibitor
7913	-97.64	BRD-K68103045	CGS-20625	Benzodiazepine receptor agonist	GABRA1, GABRA2, GABRA3, GABRA5	Benzodiazepine receptor agonist, GABA benzodiazepine site receptor partial agonist
7910	-97.55	BRD-K86465814	HO-013	PPAR receptor agonist	PPARG	PPAR receptor agonist
7908	-97.51	BRD-K91623615	ABT-751	Tubulin inhibitor	TUBB	Tubulin inhibitor
7906	-97.4	BRD-K81709173	halcinonide	Glucocorticoid receptor agonist	NR3C1	Glucocorticoid receptor agonist
7900	-97.1	BRD-A11007541	BCI-hydrochloride	Protein phosphatase inhibitor	DUSP1, DUSP6	Protein phosphatase inhibitor
7898	-96.79	BRD-K86003836	flubendazole	Tubulin inhibitor	TUBB	Tubulin inhibitor
